# Supplementary material for: Electroassisted Incorporation of Ferrocene Within Sol–Gel Silica Films to Enhance Electron Transfer—Part II: Boosting Protein Sensing with Polyelectrolyte-Modified Silica
Source: Molecules. 2025 Aug 2;30(15):3246. doi: 10.3390/molecules30153246 (PMC12348292; doi:10.3390/molecules30153246)
Supplement: Supplementary file 1 [file molecules-30-03246-s001.zip]

Archive with 1 entries (1 files):
- molecules-3754971-supplementary.pdf
